# Supplementary material for: Data on synthesis and structure–activity relationships of tetrazolato-bridged dinuclear platinum(II) complexes
Source: Data Brief. 2021 Dec 10;40:107697. doi: 10.1016/j.dib.2021.107697 (PMC8713121; doi:10.1016/j.dib.2021.107697)
Supplement: Supplementary file 4 [file mmc4.zip]

Archive with 1 entries (1 files):
- 19F NMR ASCII.7z
